# Supplementary material for: Investigating the impact of endemic mosquitoes and invasive Aedes species on the circulation of Dirofilaria nematodes
Source: Parasit Vectors. 2025 Jul 7;18:266. doi: 10.1186/s13071-025-06901-0 (PMC12236033; doi:10.1186/s13071-025-06901-0)
Supplement: Supplementary file 1 — Additional file 1. Dataset S1. Data on field collection of mosquitoes involved in the present study, including the screening of filarioid nematodes, blood-meal analysis, and biotype (genetic form) determination of Culex pipiens. [file 13071_2025_6901_MOESM1_ESM.xlsx]

## Sheet: Munka1
Tube_ID	Code	Site	Site_Code	Collection_Date	Mosquito_Species	Pool_Individuals	Filaria_Species	Blood_meal_Host	Biotype
AIM	141	Meszes	4	2022-05-13	Aedes koreicus	1	negative
AIM	142	Meszes	4	2022-05-13	Aedes koreicus	1	negative
AIM	150	Szabolcsfalu	3	2022-06-23	Aedes koreicus	1	negative
AIM	151	Szabolcsfalu	3	2022-06-23	Aedes koreicus	1	negative
AIM	152	Pecs-Somogy	1	2022-06-23	Aedes koreicus	1	negative
AIM	153	Pecs-Somogy	1	2022-06-23	Aedes koreicus	1	negative
AIM	154	Pecs-Somogy	1	2022-06-23	Aedes koreicus	1	negative
AIM	155	Murom	2	2022-06-23	Aedes koreicus	1	negative
AIM	156	Murom	2	2022-06-23	Aedes koreicus	1	negative
AIM	157	Murom	2	2022-06-23	Aedes koreicus	1	negative
AIM	158	Murom	2	2022-06-23	Aedes koreicus	1	negative
AIM	159	Murom	2	2022-06-23	Aedes koreicus	1	negative
AIM	160	Murom	2	2022-06-23	Aedes koreicus	1	negative
AIM	161	Murom	2	2022-06-23	Aedes koreicus	1	negative
AIM	166	Mecsekszentkut	6	2022-06-23	Aedes koreicus	1	negative
AIM	167	Mecsekszentkut	6	2022-06-23	Aedes koreicus	1	negative
AIM	168	Mecsekszentkut	6	2022-06-23	Aedes koreicus	1	negative
AIM	169	Mecsekszentkut	6	2022-06-23	Aedes koreicus	1	negative
AIM	170	Mecsekszentkut	6	2022-06-23	Aedes koreicus	1	negative
AIM	171	Mecsekszentkut	6	2022-06-23	Aedes koreicus	1	negative
AIM	172	Mecsekszentkut	6	2022-06-23	Aedes koreicus	1	negative
AIM	173	Mecsekszentkut	6	2022-06-23	Aedes koreicus	1	negative
AIM	174	Mecsekszentkut	6	2022-06-23	Aedes koreicus	1	negative
AIM	175	Mecsekszentkut	6	2022-06-23	Aedes koreicus	1	negative
AIM	176	Mecsekszentkut	6	2022-06-23	Aedes koreicus	1	negative
AIM	177	Botanikus kert	9	2022-06-30	Aedes koreicus	1	negative
AIM	179	Meszes	4	2022-06-30	Aedes koreicus	1	negative
AIM	180	Meszes	4	2022-06-30	Aedes koreicus	1	negative
AIM	181	Meszes	4	2022-06-30	Aedes koreicus	1	negative
AIM	182	Meszes	4	2022-06-30	Aedes koreicus	1	negative
AIM	183	Pecs-Somogy	1	2022-07-07	Aedes koreicus	1	negative
AIM	184	Pecs-Somogy	1	2022-07-07	Aedes koreicus	1	negative
AIM	185	Szabolcsfalu	3	2022-07-07	Aedes koreicus	1	negative
AIM	186	Botanikus kert	9	2022-07-07	Aedes koreicus	1	negative
AIM	187	Botanikus kert	9	2022-07-07	Aedes koreicus	1	negative
AIM	189	Murom	2	2022-07-07	Aedes koreicus	1	negative
AIM	190	Pecs-Somogy	1	2022-07-21	Aedes koreicus	1	negative
AIM	191	Murom	2	2022-07-21	Aedes koreicus	1	negative
AIM	192	Botanikus kert	9	2022-07-21	Aedes koreicus	1	negative
AIM	193	Botanikus kert	9	2022-07-21	Aedes koreicus	1	negative
AIM	194	Botanikus kert	9	2022-07-21	Aedes koreicus	1	negative
AIM	195	Szabolcsfalu	3	2022-07-21	Aedes koreicus	1	Setaria tundra
AIM	196	Szabolcsfalu	3	2022-07-21	Aedes koreicus	1	negative
AIM	197	Szabolcsfalu	3	2022-07-21	Aedes koreicus	1	negative
AIM	198	Malomvolgy	8	2022-07-21	Aedes koreicus	1	negative
AIM	213	Pecs-Somogy	1	2022-08-04	Aedes koreicus	1	negative
AIM	214	Pecs-Somogy	1	2022-08-04	Aedes koreicus	1	negative
AIM	215	Pecs-Somogy	1	2022-08-04	Aedes koreicus	1	negative
AIM	216	Szabolcsfalu	3	2022-08-04	Aedes koreicus	1	negative
AIM	222	Murom	2	2022-08-11	Aedes koreicus	1	negative
AIM	223	Murom	2	2022-08-11	Aedes koreicus	1	negative
AIM	224	Murom	2	2022-08-11	Aedes koreicus	1	negative
AIM	225	Murom	2	2022-08-11	Aedes koreicus	1	negative
AIM	228	Szabolcsfalu	3	2022-08-11	Aedes koreicus	1	negative
AIM	229	Botanikus kert	9	2022-08-11	Aedes koreicus	1	negative
AIM	230	Botanikus kert	9	2022-08-11	Aedes koreicus	1	negative
AIM	231	Botanikus kert	9	2022-08-11	Aedes koreicus	1	negative
AIM	232	Botanikus kert	9	2022-08-11	Aedes koreicus	1	negative
AIM	233	Botanikus kert	9	2022-08-11	Aedes koreicus	1	negative
AIM	234	Botanikus kert	9	2022-08-11	Aedes koreicus	1	negative
AIM	235	Botanikus kert	9	2022-08-11	Aedes koreicus	1	negative
AIM	244	Szabolcsfalu	3	2022-08-18	Aedes koreicus	1	negative
AIM	245	Szabolcsfalu	3	2022-08-18	Aedes koreicus	1	negative
AIM	246	Mecsekszentkut	6	2022-08-18	Aedes koreicus	1	negative
AIM	247	Mecsekszentkut	6	2022-08-18	Aedes koreicus	1	negative
AIM	248	Mecsekszentkut	6	2022-08-18	Aedes koreicus	1	negative
AIM	249	Mecsekszentkut	6	2022-08-18	Aedes koreicus	1	negative
AIM	250	Mecsekszentkut	6	2022-08-18	Aedes koreicus	1	negative
AIM	251	Malomvolgy	8	2022-08-18	Aedes koreicus	1	negative
AIM	252	Murom	2	2022-08-18	Aedes koreicus	1	negative
AIM	254	Botanikus kert	9	2022-08-18	Aedes koreicus	1	negative
AIM	255	Pecs-Somogy	1	2022-08-18	Aedes koreicus	1	negative
AIM	256	Pecs-Somogy	1	2022-08-18	Aedes koreicus	1	negative
AIM	257	Pecs-Somogy	1	2022-08-18	Aedes koreicus	1	negative
AIM	258	Pecs-Somogy	1	2022-08-18	Aedes koreicus	1	negative
AIM	259	Pecs-Somogy	1	2022-08-18	Aedes koreicus	1	negative
AIM	260	Mecsekszentkut	6	2022-08-25	Aedes koreicus	1	negative
AIM	261	Mecsekszentkut	6	2022-08-25	Aedes koreicus	1	negative
AIM	262	Mecsekszentkut	6	2022-08-25	Aedes koreicus	1	negative
AIM	263	Mecsekszentkut	6	2022-08-25	Aedes koreicus	1	negative
AIM	268	Botanikus kert	9	2022-08-26	Aedes koreicus	1	negative
AIM	269	Botanikus kert	9	2022-08-26	Aedes koreicus	1	negative
AIM	270	Szabolcsfalu	3	2022-08-26	Aedes koreicus	1	negative
AIM	271	Pecs-Somogy	1	2022-08-26	Aedes koreicus	1	negative
AIM	272	Pecs-Somogy	1	2022-08-26	Aedes koreicus	1	negative
AIM	276	Pecs-Somogy	1	2022-09-01	Aedes koreicus	1	negative
AIM	277	Pecs-Somogy	1	2022-09-01	Aedes koreicus	1	negative
AIM	278	Pecs-Somogy	1	2022-09-01	Aedes koreicus	1	negative
AIM	279	Mecsekszentkut	6	2022-09-01	Aedes koreicus	1	negative
AIM	280	Mecsekszentkut	6	2022-09-01	Aedes koreicus	1	negative
AIM	281	Mecsekszentkut	6	2022-09-01	Aedes koreicus	1	negative
AIM	282	Mecsekszentkut	6	2022-09-01	Aedes koreicus	1	negative
AIM	284	Murom	2	2022-09-08	Aedes koreicus	1	negative
AIM	286	Malomvolgy	8	2022-09-08	Aedes koreicus	1	negative
AIM	287	Botanikus kert	9	2022-09-08	Aedes koreicus	1	negative
AIM	289	Pecs-Somogy	1	2022-09-15	Aedes koreicus	1	negative
AIM	290	Mecsekszentkut	6	2022-09-15	Aedes koreicus	1	negative
AIM	291	Mecsekszentkut	6	2022-09-15	Aedes koreicus	1	negative
AIM	292	Mecsekszentkut	6	2022-09-15	Aedes koreicus	1	negative
AIM	298	Mecsekszentkut	6	2022-09-15	Aedes koreicus	1	negative
AIM	299	Mecsekszentkut	6	2022-09-15	Aedes koreicus	1	negative
AIM	306	Botanikus kert	9	2022-09-15	Aedes koreicus	1	negative
AIM	307	Botanikus kert	9	2022-09-15	Aedes koreicus	1	negative
AIM	308	Tüskésrét	5	2022-09-15	Aedes koreicus	1	negative
AIM	309	Murom	2	2022-09-15	Aedes koreicus	1	negative
AIM	310	Malomvolgy	8	2022-09-15	Aedes koreicus	1	negative
AIM	311	Botanikus kert	9	2022-09-22	Aedes koreicus	1	negative
AIM	312	Malomvolgy	8	2022-09-22	Aedes koreicus	1	negative
AIM	313	Mecsekszentkut	6	2022-09-22	Aedes koreicus	1	negative
AIM	314	Mecsekszentkut	6	2022-09-22	Aedes koreicus	1	negative
AIM	315	Mecsekszentkut	6	2022-09-22	Aedes koreicus	1	negative
AIM	316	Murom	2	2022-09-22	Aedes koreicus	1	negative
AIM	317	Murom	2	2022-09-22	Aedes koreicus	1	negative
AIM	318	Murom	2	2022-09-22	Aedes koreicus	1	negative
AIM	319	Murom	2	2022-09-22	Aedes koreicus	1	negative
AIM	320	Murom	2	2022-09-22	Aedes koreicus	1	negative
AIM	321	Murom	2	2022-09-22	Aedes koreicus	1	negative
AIM	322	Murom	2	2022-09-22	Aedes koreicus/japonicus	1	negative
AIM	335	Botanikus kert	9	2022-06-23	Aedes koreicus	1	negative
AIM	346	Mecsekszentkut	6	2022-07-21	Aedes koreicus	1	negative
AIM	347	Mecsekszentkut	6	2022-06-09	Aedes koreicus	1	negative
AIM	348	Mecsekszentkut	6	2022-06-02	Aedes koreicus	1	negative
AIM	349	Mecsekszentkut	6	2022-06-02	Aedes koreicus	1	negative
AIM	357	Tüskésrét	5	2022-07-28	Aedes koreicus	1	negative
AIM	358	Mecsekszentkut	6	2022-06-30	Aedes koreicus	1	negative
AIM	359	Mecsekszentkut	6	2022-06-30	Aedes koreicus	1	negative
AIM	360	Mecsekszentkut	6	2022-06-30	Aedes koreicus	1	negative
AIM	361	Mecsekszentkut	6	2022-06-30	Aedes koreicus	1	negative
AIM	362	Mecsekszentkut	6	2022-06-30	Aedes koreicus	1	negative
AIM	363	Mecsekszentkut	6	2022-06-30	Aedes koreicus	1	negative
AIM	364	Mecsekszentkut	6	2022-06-30	Aedes koreicus	1	negative
AIM	365	Mecsekszentkut	6	2022-06-30	Aedes koreicus	1	negative
AIM	366	Mecsekszentkut	6	2022-06-30	Aedes koreicus/japonicus	1	negative
AIM	367	Mecsekszentkut	6	2022-06-30	Aedes koreicus	1	negative
AIM	368	Mecsekszentkut	6	2022-06-30	Aedes koreicus	1	negative
AIM	369	Mecsekszentkut	6	2022-06-30	Aedes koreicus	1	negative
AIM	370	Mecsekszentkut	6	2022-06-30	Aedes koreicus	1	negative
AIM	371	Mecsekszentkut	6	2022-06-30	Aedes koreicus	1	negative
AIM	372	Mecsekszentkut	6	2022-06-30	Aedes koreicus	1	negative
AIM	373	Mecsekszentkut	6	2022-06-30	Aedes koreicus	1	negative
AIM	374	Mecsekszentkut	6	2022-06-30	Aedes koreicus	1	negative
AIM	375	Mecsekszentkut	6	2022-06-30	Aedes koreicus	1	negative
AIM	376	Mecsekszentkut	6	2022-06-30	Aedes koreicus	1	negative
AIM	377	Mecsekszentkut	6	2022-06-30	Aedes koreicus	1	negative
AIM	378	Mecsekszentkut	6	2022-06-30	Aedes koreicus	1	negative
AIM	379	Mecsekszentkut	6	2022-06-30	Aedes koreicus	1	negative
AIM	380	Mecsekszentkut	6	2022-06-30	Aedes koreicus	1	negative
AIM	381	Mecsekszentkut	6	2022-06-30	Aedes koreicus	1	negative
AIM	382	Mecsekszentkut	6	2022-06-30	Aedes koreicus	1	negative
AIM	383	Mecsekszentkut	6	2022-06-30	Aedes koreicus	1	negative
AIM	384	Mecsekszentkut	6	2022-06-30	Aedes koreicus	1	negative
AIM	385	Mecsekszentkut	6	2022-06-30	Aedes koreicus	1	negative
AIM	386	Mecsekszentkut	6	2022-06-30	Aedes koreicus	1	negative
AIM	387	Mecsekszentkut	6	2022-06-30	Aedes koreicus	1	negative
AIM	388	Mecsekszentkut	6	2022-06-30	Aedes koreicus	1	negative
AIM	389	Mecsekszentkut	6	2022-06-30	Aedes koreicus	1	negative
AIM	390	Mecsekszentkut	6	2022-06-30	Aedes koreicus	1	negative
AIM	391	Mecsekszentkut	6	2022-06-30	Aedes koreicus	1	negative
AIM	392	Mecsekszentkut	6	2022-06-30	Aedes koreicus	1	negative
AIM	393	Mecsekszentkut	6	2022-06-30	Aedes koreicus	1	negative
AIM	394	Mecsekszentkut	6	2022-06-30	Aedes koreicus	1	negative
AIM	395	Mecsekszentkut	6	2022-06-30	Aedes koreicus	1	negative
AIM	396	Mecsekszentkut	6	2022-06-30	Aedes koreicus	1	negative
AIM	397	Mecsekszentkut	6	2022-06-30	Aedes koreicus	1	negative
AIM	398	Mecsekszentkut	6	2022-06-30	Aedes koreicus	1	negative
AIM	399	Mecsekszentkut	6	2022-06-30	Aedes koreicus	1	negative
AIM	400	Mecsekszentkut	6	2022-06-30	Aedes koreicus	1	negative
AIM	401	Mecsekszentkut	6	2022-06-30	Aedes koreicus	1	negative
AIM	402	Mecsekszentkut	6	2022-06-30	Aedes koreicus	1	negative
AIM	403	Mecsekszentkut	6	2022-06-30	Aedes koreicus	1	negative
AIM	404	Pecs-Somogy	1	2022-07-28	Aedes koreicus	1	negative
AIM	405	Pecs-Somogy	1	2022-07-28	Aedes koreicus	1	negative
AIM	406	Nagyarpad	7	2022-07-28	Aedes koreicus	1	negative
AIM	407	Malomvolgy	8	2022-07-28	Aedes koreicus	1	negative
AIM	408	Malomvolgy	8	2022-07-28	Aedes koreicus	1	negative
AIM	409	Szabolcsfalu	3	2022-07-28	Aedes koreicus	1	negative
AIM	410	Szabolcsfalu	3	2022-07-28	Aedes koreicus	1	negative
AIM	411	Mecsekszentkut	6	2022-07-28	Aedes koreicus	1	negative
AIM	412	Mecsekszentkut	6	2022-07-28	Aedes koreicus	1	negative
AIM	413	Mecsekszentkut	6	2022-07-28	Aedes koreicus	1	negative
AIM	414	Pecs-Somogy	1	2022-07-14	Aedes koreicus	1	negative
AIM	415	Pecs-Somogy	1	2022-07-14	Aedes koreicus	1	negative
AIM	416	Pecs-Somogy	1	2022-07-14	Aedes koreicus	1	negative
AIM	417	Pecs-Somogy	1	2022-07-14	Aedes koreicus	1	negative
AIM	418	Szabolcsfalu	3	2022-07-14	Aedes koreicus	1	negative
AIM	419	Mecsekszentkut	6	2022-06-23	Aedes koreicus	1	negative
AIM	420	Mecsekszentkut	6	2022-06-23	Aedes koreicus	1	negative
AIM	460	Botanikus kert	9	2023-05-04	Aedes koreicus	1	negative
AIM	461	Mecsekszentkut	6	2023-05-04	Aedes koreicus	1	negative
AIM	462	Botanikus kert	9	2023-05-04	Aedes koreicus	1	negative
AIM	463	Botanikus kert	9	2023-05-10	Aedes koreicus	1	negative
AIM	464	Malomvolgy	8	2023-05-10	Aedes koreicus	1	negative
AIM	465	Szabolcsfalu	3	2023-05-17	Aedes koreicus	1	negative
AIM	466	Mecsekszentkut	6	2023-05-17	Aedes koreicus	1	negative
AIM	467	Mecsekszentkut	6	2023-05-17	Aedes koreicus	1	negative
AIM	468	Mecsekszentkut	6	2023-05-17	Aedes koreicus	1	negative
AIM	469	Nagyarpad	7	2023-05-24	Aedes koreicus	1	negative
AIM	470	Botanikus kert	9	2023-05-24	Aedes koreicus	1	negative
AIM	471	Mecsekszentkut	6	2023-05-24	Aedes koreicus	1	negative
AIM	472	Mecsekszentkut	6	2023-05-24	Aedes koreicus	1	negative
AIM	473	Mecsekszentkut	6	2023-05-24	Aedes koreicus	1	negative
AIM	474	Mecsekszentkut	6	2023-05-24	Aedes koreicus	1	negative
AIM	475	Szabolcsfalu	3	2023-05-24	Aedes koreicus	1	negative
AIM	476	Szabolcsfalu	3	2023-05-24	Aedes koreicus	1	negative
AIM	477	Pecs-Somogy	1	2023-05-24	Aedes koreicus	1	negative
AIM	478	Pecs-Somogy	1	2023-05-24	Aedes koreicus	1	negative
AIM	479	Pecs-Somogy	1	2023-05-24	Aedes koreicus	1	negative
AIM	480	Mecsekszentkut	6	2023-06-01	Aedes koreicus	1	negative
AIM	481	Mecsekszentkut	6	2023-06-01	Aedes koreicus	1	negative
AIM	482	Nagyarpad	7	2023-06-01	Aedes koreicus	1	negative
AIM	483	Pecs-Somogy	1	2023-06-01	Aedes koreicus	1	negative
AIM	484	Botanikus kert	9	2023-06-01	Aedes koreicus	1	negative
AIM	488	Botanikus kert	9	2023-06-07	Aedes koreicus	1	negative
AIM	489	Nagyarpad	7	2023-06-07	Aedes koreicus	1	negative
AIM	490	Nagyarpad	7	2023-06-07	Aedes koreicus	1	negative
AIM	491	Nagyarpad	7	2023-06-07	Aedes koreicus	1	negative
AIM	492	Szabolcsfalu	3	2023-06-07	Aedes koreicus	1	negative
AIM	494	Mecsekszentkut	6	2023-06-14	Aedes koreicus	1	negative
AIM	495	Mecsekszentkut	6	2023-06-14	Aedes koreicus	1	negative
AIM	496	Nagyarpad	7	2023-06-14	Aedes koreicus	1	negative
AIM	497	Nagyarpad	7	2023-06-14	Aedes koreicus	1	negative
AIM	498	Nagyarpad	7	2023-06-14	Aedes koreicus	1	negative
AIM	499	Pecs-Somogy	1	2023-06-22	Aedes koreicus	1	negative
AIM	500	Botanikus kert	9	2023-06-29	Aedes koreicus	1	negative
AIM	501	Botanikus kert	9	2023-06-29	Aedes koreicus	1	negative
AIM	502	Botanikus kert	9	2023-06-29	Aedes koreicus	1	negative
AIM	503	Botanikus kert	9	2023-06-29	Aedes koreicus	1	negative
AIM	504	Botanikus kert	9	2023-06-29	Aedes koreicus	1	negative
AIM	505	Malomvolgy	8	2023-06-29	Aedes koreicus	1	negative
AIM	506	Szabolcsfalu	3	2023-07-06	Aedes koreicus	1	negative
AIM	507	Nagyarpad	7	2023-07-06	Aedes koreicus/japonicus	1	negative
AIM	508	Pecs-Somogy	1	2023-07-06	Aedes koreicus	1	negative
AIM	509	Botanikus kert	9	2023-07-06	Aedes albopictus	1	negative
AIM	512	Botanikus kert	9	2023-07-12	Aedes koreicus	1	negative
AIM	513	Szabolcsfalu	3	2023-07-12	Aedes koreicus	1	negative
AIM	514	Nagyarpad	7	2023-07-12	Aedes koreicus	1	negative
AIM	515	Botanikus kert	9	2023-07-19	Aedes koreicus	1	negative
AIM	517	Nagyarpad	7	2023-07-19	Aedes koreicus	1	negative
AIM	518	Nagyarpad	7	2023-07-19	Aedes koreicus	1	negative
AIM	519	Botanikus kert	9	2023-07-26	Aedes koreicus	1	negative
AIM	520	Mecsekszentkut	6	2023-07-26	Aedes koreicus	1	negative
AIM	521	Botanikus kert	9	2023-08-02	Aedes albopictus	1	negative
AIM	523	Botanikus kert	9	2023-08-01	Aedes albopictus	1	negative
AIM	524	Botanikus kert	9	2023-08-02	Aedes albopictus	1	negative
AIM	525	Szabolcsfalu	3	2023-08-09	Aedes koreicus	1	negative
AIM	526	Mecsekszentkut	6	2023-08-09	Aedes koreicus	1	negative
AIM	527	Malomvolgy	8	2023-08-09	Aedes koreicus	1	negative
AIM	528	Mecsekszentkut	6	2023-08-16	Aedes koreicus	1	negative
AIM	530	Nagyarpad	7	2023-08-16	Aedes koreicus/japonicus	1	negative
AIM	531	Szabolcsfalu	3	2023-08-23	Aedes koreicus	1	negative
AIM	532	Botanikus kert	9	2023-08-30	Aedes koreicus	1	negative
AIM	533	Botanikus kert	9	2023-08-30	Aedes albopictus	1	negative
AIM	534	Botanikus kert	9	2023-08-30	Aedes albopictus	1	negative
AIM	535	Botanikus kert	9	2023-08-30	Aedes albopictus	1	negative
AIM	536	Mecsekszentkut	6	2023-08-30	Aedes koreicus	1	negative
AIM	538	Kertvaros	11	2023-09-06	Aedes koreicus	1	negative
AIM	539	Kertvaros	11	2023-09-06	Aedes koreicus	1	negative
AIM	540	Kertvaros	11	2023-09-06	Aedes albopictus	1	negative
AIM	541	Kertvaros	11	2023-09-06	Aedes albopictus	1	negative
AIM	542	Botanikus kert	9	2023-09-06	Aedes koreicus	1	negative
AIM	543	Botanikus kert	9	2023-09-06	Aedes koreicus	1	negative
AIM	544	Botanikus kert	9	2023-09-06	Aedes albopictus	1	negative
AIM	545	Botanikus kert	9	2023-09-06	Aedes albopictus	1	negative
AIM	546	Szabolcsfalu	3	2023-09-06	Aedes koreicus	1	negative
AIM	547	Malomvolgy	8	2023-09-07	Aedes koreicus	1	negative
AIM	551	Malomvolgy	8	2023-09-14	Aedes koreicus	1	negative
AIM	552	Pecs-Somogy	1	2023-09-14	Aedes koreicus	1	negative
AIM	553	Kertvaros	11	2023-09-14	Aedes koreicus	1	negative
AIM	554	Kertvaros	11	2023-09-14	Aedes albopictus	1	negative
AIM	555	Kertvaros	11	2023-09-14	Aedes albopictus	1	negative
AIM	557	Postavolgy	10	2023-09-14	Aedes koreicus	1	negative
AIM	558	Postavolgy	10	2023-09-14	Aedes koreicus	1	negative
AIM	559	Hullam furdo	13	2023-09-14	Aedes albopictus	1	negative
AIM	560	Hullam furdo	13	2023-09-14	Aedes albopictus	1	negative
AIM	561	Botanikus kert	9	2023-09-14	Aedes albopictus	1	negative
AIM	562	Botanikus kert	9	2023-09-14	Aedes albopictus	1	negative
AIM	563	Botanikus kert	9	2023-09-14	Aedes albopictus	1	negative
AIM	564	Hullam furdo	13	2023-09-21	Aedes albopictus	1	negative
AIM	565	Hullam furdo	13	2023-09-21	Aedes albopictus	1	negative
AIM	566	Hullam furdo	13	2023-09-21	Aedes albopictus	1	negative
AIM	567	Szabolcsfalu	3	2023-09-21	Aedes koreicus	1	negative
AIM	568	Postavolgy	10	2023-09-21	Aedes koreicus	1	negative
AIM	569	Postavolgy	10	2023-09-21	Aedes koreicus	1	negative
AIM	570	Postavolgy	10	2023-09-21	Aedes koreicus	1	negative
AIM	571	Postavolgy	10	2023-09-21	Aedes albopictus	1	negative
AIM	572	Botanikus kert	9	2023-09-21	Aedes koreicus	1	negative
AIM	573	Hullam furdo	13	2023-09-21	Aedes albopictus	1	negative
AIM	574	Malomvolgy	8	2023-09-21	Aedes koreicus	1	negative
AIM	575	Malomvolgy	8	2023-09-21	Aedes koreicus	1	negative
AIM	576	Malomvolgy	8	2023-09-21	Aedes koreicus	1	negative
AIM	577	Malomvolgy	8	2023-09-21	Aedes koreicus/japonicus	1	negative
AIM	578	Malomvolgy	8	2023-09-21	Aedes koreicus/japonicus	1	negative
AIM	579	Malomvolgy	8	2023-09-21	Aedes koreicus	1	negative
AIM	580	Botanikus kert	9	2023-09-28	Aedes koreicus	1	negative
AIM	581	Botanikus kert	9	2023-09-28	Aedes koreicus	1	negative
AIM	582	Botanikus kert	9	2023-09-28	Aedes albopictus	1	negative
AIM	583	Botanikus kert	9	2023-09-28	Aedes albopictus	1	negative
AIM	584	Kertvaros	11	2023-09-28	Aedes koreicus	1	negative
AIM	585	Kertvaros	11	2023-09-28	Aedes albopictus	1	negative
AIM	586	Kertvaros	11	2023-09-28	Aedes albopictus	1	negative
AIM	587	Kertvaros	11	2023-09-28	Aedes albopictus	1	negative
AIM	588	Kertvaros	11	2023-09-28	Aedes albopictus	1	negative
AIM	589	Kertvaros	11	2023-09-28	Aedes albopictus	1	negative
AIM	590	Kertvaros	11	2023-09-28	Aedes albopictus	1	negative
AIM	591	Kertvaros	11	2023-09-28	Aedes albopictus	1	negative
AIM	592	Kertvaros	11	2023-09-28	Aedes albopictus	1	negative
AIM	593	Kertvaros	11	2023-09-28	Aedes albopictus	1	negative
AIM	594	Postavolgy	10	2023-09-28	Aedes koreicus	1	negative
AIM	595	Szabolcsfalu	3	2023-09-28	Aedes koreicus	1	negative
AIM	596	Malomvolgy	8	2023-09-28	Aedes koreicus	1	negative
AIM	597	Uranvaros	12	2023-09-28	Aedes koreicus	1	negative
AIM	598	Uranvaros	12	2023-09-28	Aedes koreicus	1	negative
AIM	599	Uranvaros	12	2023-09-28	Aedes koreicus	1	negative
AIM	600	Szabolcsfalu	3	2023-10-05	Aedes koreicus	1	negative
AIM	601	Szabolcsfalu	3	2023-10-05	Aedes koreicus	1	negative
AIM	602	Szabolcsfalu	3	2023-10-05	Aedes koreicus	1	negative
AIM	603	Botanikus kert	9	2023-10-05	Aedes koreicus	1	negative
AIM	604	Botanikus kert	9	2023-10-05	Aedes koreicus	1	negative
AIM	605	Botanikus kert	9	2023-10-05	Aedes koreicus	1	negative
AIM	606	Botanikus kert	9	2023-10-05	Aedes albopictus	1	negative
AIM	607	Botanikus kert	9	2023-10-05	Aedes albopictus	1	negative
AIM	608	Postavolgy	10	2023-10-05	Aedes koreicus	1	negative
AIM	609	Postavolgy	10	2023-10-05	Aedes koreicus	1	negative
AIM	610	Hullam furdo	13	2023-10-05	Aedes koreicus	1	negative
AIM	611	Hullam furdo	13	2023-10-05	Aedes albopictus	1	negative
AIM	612	Kertvaros	11	2023-10-05	Aedes albopictus	1	negative
AIM	613	Kertvaros	11	2023-10-05	Aedes albopictus	1	negative
AIM	614	Pecs-Somogy	1	2023-10-05	Aedes koreicus	1	negative
AIM	615	Pecs-Somogy	1	2023-10-05	Aedes koreicus	1	negative
AIM	616	Pecs-Somogy	1	2023-10-05	Aedes koreicus	1	negative
AIM	617	Malomvolgy	8	2023-10-05	Aedes koreicus	1	negative
AIM	618	Malomvolgy	8	2023-10-05	Aedes koreicus	1	negative
AIM	619	Malomvolgy	8	2023-10-05	Aedes koreicus	1	negative
AIM	620	Malomvolgy	8	2023-10-05	Aedes koreicus	1	negative
AIM	621	Kertvaros	11	2023-10-12	Aedes koreicus	1	negative
AIM	622	Kertvaros	11	2023-10-12	Aedes albopictus	1	negative
AIM	623	Kertvaros	11	2023-10-12	Aedes albopictus	1	negative
AIM	624	Kertvaros	11	2023-10-12	Aedes albopictus	1	negative
AIM	625	Kertvaros	11	2023-10-12	Aedes albopictus	1	negative
AIM	626	Kertvaros	11	2023-10-12	Aedes albopictus	1	negative
AIM	627	Kertvaros	11	2023-10-12	Aedes albopictus	1	negative
AIM	628	Postavolgy	10	2023-10-12	Aedes albopictus	1	negative
AIM	629	Hullam furdo	13	2023-10-12	Aedes albopictus	1	negative
AIM	630	Hullam furdo	13	2023-10-12	Aedes albopictus	1	negative
AIM	631	Malomvolgy	8	2023-10-12	Aedes koreicus	1	negative
AIM	632	Botanikus kert	9	2023-10-12	Aedes koreicus	1	negative
AIM	633	Botanikus kert	9	2023-10-12	Aedes koreicus	1	negative
AIM	634	Botanikus kert	9	2023-10-12	Aedes koreicus	1	negative
AIM	635	Uranvaros	12	2023-10-12	Aedes koreicus	1	negative
AIM	636	Szabolcsfalu	3	2023-10-12	Aedes koreicus	1	negative
AIM	637	Szabolcsfalu	3	2023-10-12	Aedes koreicus	1	negative
AIM	638	Malomvolgy	8	2023-10-19	Aedes koreicus	1	negative
AIM	639	Botanikus kert	9	2023-10-19	Aedes koreicus	1	negative
AIM	640	Szabolcsfalu	3	2023-10-19	Aedes koreicus	1	negative
BF	48	Szabolcsfalu	3	2022-06-23	Culiseta annulata	1	negative	No result
BF	49	Szabolcsfalu	3	2022-06-23	Culiseta annulata	1	negative	Capra hircus
BF	50	Szabolcsfalu	3	2022-06-23	Culiseta annulata	1	negative	Homo sapiens
BF	51	Szabolcsfalu	3	2022-06-23	Culiseta annulata	1	negative	Sus scrofa
BF	52	Szabolcsfalu	3	2022-06-23	Culiseta annulata	1	negative	No result
BF	53	Pecs-Somogy	1	2022-06-23	Aedes vexans	1	negative	Homo sapiens
BF	54	Pecs-Somogy	1	2022-06-23	Aedes vexans	1	negative	Capra hircus
BF	55	Murom	2	2022-06-23	Aedes vexans	1	negative	Sus scrofa
BF	56	Murom	2	2022-06-23	Ochlerotatus caspius/dorsalis	1	negative	Homo sapiens
BF	57	Malomvolgy	8	2022-06-23	Ochlerotatus annulipes	1	negative	Capreolus capreolus
BF	58	Malomvolgy	8	2022-06-23	Ochlerotatus annulipes	1	negative	Capreolus capreolus
BF	59	Malomvolgy	8	2022-06-23	Aedes vexans	1	negative	Bos taurus
BF	60	Malomvolgy	8	2022-06-23	Aedes vexans	1	negative	No result
BF	61	Malomvolgy	8	2022-06-23	Aedes vexans	1	negative	Capreolus capreolus
BF	62	Malomvolgy	8	2022-06-23	Ochlerotatus sticticus	1	negative	No result
BF	63	Malomvolgy	8	2022-06-23	Aedes vexans	1	negative	Felis catus
BF	64	Malomvolgy	8	2022-06-23	Ochlerotatus annulipes	1	negative	Cervidae
BF	66	Mecsekszentkut	6	2022-06-23	Aedes vexans	1	negative	No result
BF	67	Mecsekszentkut	6	2022-06-23	Aedes vexans	1	negative	Homo sapiens
BF	69	Malomvolgy	8	2022-06-30	Aedes vexans	1	negative	Capreolus capreolus
BF	70	Malomvolgy	8	2022-06-30	Aedes vexans	1	negative	Homo sapiens
BF	71	Malomvolgy	8	2022-06-30	Aedes vexans	1	negative	Homo sapiens
BF	72	Malomvolgy	8	2022-06-30	Ochlerotatus annulipes	1	negative	Cervidae
BF	73	Malomvolgy	8	2022-06-30	Aedes vexans	1	negative	Capreolus capreolus
BF	74	Malomvolgy	8	2022-06-30	Aedes vexans	1	negative	Homo sapiens
BF	75	Malomvolgy	8	2022-06-30	Aedes vexans	1	negative	Homo sapiens
BF	76	Malomvolgy	8	2022-06-30	Aedes vexans	1	negative	Homo sapiens
BF	84	Pecs-Somogy	1	2022-08-04	Culiseta annulata	1	negative	Homo sapiens
BF	85	Murom	2	2022-08-18	Culex pipiens	1	negative	Phoenicurus ochruros
BF	95	Tüskésrét	5	2022-08-25	Culiseta annulata	1	negative	No result
BF	96	Tüskésrét	5	2022-08-25	Culiseta annulata	1	negative	No result
BF	108	Tüskésrét	5	2022-06-23	Aedes vexans	1	negative	No result
BF	109	Tüskésrét	5	2022-06-23	Aedes vexans	1	negative	Homo sapiens
BF	110	Tüskésrét	5	2022-06-23	Ochlerotatus cantans	1	negative	No result
BF	116	Szabolcsfalu	3	2022-06-30	Aedes vexans	1	negative	Homo sapiens
BF	117	Szabolcsfalu	3	2022-06-30	Aedes vexans	1	negative	Cervidae
BF	118	Szabolcsfalu	3	2022-06-30	Aedes vexans	1	negative	Sus scrofa
BF	119	Szabolcsfalu	3	2022-06-30	Anopheles maculipennis	1	negative	No result
BF	120	Szabolcsfalu	3	2022-06-30	Aedes vexans	1	negative	Phoenicurus ochruros
BF	121	Szabolcsfalu	3	2022-06-30	Aedes vexans	1	negative	Cervidae
BF	122	Szabolcsfalu	3	2022-06-30	Aedes vexans	1	Setaria tundra	Capra hircus
BF	123	Szabolcsfalu	3	2022-06-30	Aedes vexans	1	negative	Capra hircus
BF	124	Szabolcsfalu	3	2022-06-30	Aedes vexans	1	negative	No result
BF	125	Szabolcsfalu	3	2022-06-30	Ochlerotatus annulipes	1	negative	No result
BF	126	Mecsekszentkut	6	2022-06-30	Aedes vexans	1	negative	No result
BF	130	Mecsekszentkut	6	2022-06-23	Aedes vexans	1	negative	No result
BF-AIM	52	Botanikus kert	9	2022-06-23	Aedes koreicus	1	negative	Homo sapiens
BF-AIM	53	Botanikus kert	9	2022-06-23	Aedes koreicus	1	negative	Homo sapiens
BF-AIM	55	Murom	2	2022-06-23	Aedes koreicus	1	negative	Cervidae
BF-AIM	56	Mecsekszentkut	6	2022-06-23	Aedes koreicus	1	negative	Sus scrofa
BF-AIM	57	Mecsekszentkut	6	2022-06-23	Aedes koreicus	1	negative	Sus scrofa
BF-AIM	58	Mecsekszentkut	6	2022-06-23	Aedes koreicus	1	negative	Homo sapiens
BF-AIM	59	Mecsekszentkut	6	2022-06-23	Aedes koreicus	1	negative	Homo sapiens
BF-AIM	61	Pecs-Somogy	1	2022-07-21	Aedes koreicus	1	negative	Homo sapiens
BF-AIM	62	Malomvolgy	8	2022-08-18	Aedes koreicus	1	negative	Homo sapiens
BF-AIM	67	Szabolcsfalu	3	2022-08-26	Aedes koreicus	1	negative	Homo sapiens
BF-AIM	68	Szabolcsfalu	3	2022-08-26	Aedes koreicus	1	negative	Homo sapiens
BF-AIM	70	Pecs-Somogy	1	2022-09-08	Aedes koreicus	1	negative	Capra hircus
BF-AIM	71	Szabolcsfalu	3	2022-09-08	Aedes koreicus	1	negative	Homo sapiens
BF-AIM	72	Malomvolgy	8	2022-09-08	Aedes koreicus	1	negative	Sus scrofa
BF-AIM	73	Malomvolgy	8	2022-09-08	Aedes koreicus	1	negative	Bos taurus
BF-AIM	76	Meszes	4	2022-06-09	Aedes koreicus	1	negative	Homo sapiens
BF-AIM	77	Mecsekszentkut	6	2022-06-30	Aedes koreicus	1	negative	Cervidae
HU-2022	3	Botanikus kert	9	2022-05-12	Ochlerotatus geniculatus	1	negative
HU-2022	5	Mecsekszentkut	6	2022-05-12	Aedes vexans	1	negative
HU-2022	7	Malomvolgy	8	2022-05-12	Ochlerotatus sticticus	1	negative
HU-2022	8	Malomvolgy	8	2022-05-12	Aedes vexans	5	negative
HU-2022	9	Malomvolgy	8	2022-05-12	Culiseta annulata	1	negative
HU-2022	10	Malomvolgy	8	2022-05-12	Anopheles claviger	1	negative
HU-2022	11	Malomvolgy	8	2022-05-12	Ochlerotatus cantans	3	negative
HU-2022	28	Mecsekszentkut	6	2022-05-19	Ochlerotatus geniculatus	4	negative
HU-2022	29	Meszes	4	2022-05-19	Culex pipiens	2	negative
HU-2022	30	Meszes	4	2022-05-19	Ochlerotatus annulipes	1	negative
HU-2022	31	Botanikus kert	9	2022-05-19	Culiseta annulata	1	negative
HU-2022	32	Botanikus kert	9	2022-05-19	Ochlerotatus geniculatus	1	negative
HU-2022	34	Botanikus kert	9	2022-08-18	Culex pipiens	1	negative		Cx.p.molestus
HU-2022	35	Botanikus kert	9	2022-08-18	Culex martinii	2	negative
HU-2022	36	Malomvolgy	8	2022-08-18	Coquillettidia richiardii	1	negative
HU-2022	37	Malomvolgy	8	2022-08-18	Aedes vexans	1	negative
HU-2022	38	Malomvolgy	8	2022-08-18	Culex pipiens	1	negative		Cx.p.pipiens
HU-2022	44	Tüskésrét	5	2022-08-25	Culex pipiens	3	negative
HU-2022	45	Tüskésrét	5	2022-08-25	Culex martinii	1	negative
HU-2022	46	Tüskésrét	5	2022-08-25	Aedes vexans	2	negative
HU-2022	47	Malomvolgy	8	2022-08-25	Culex pipiens	1	negative		Cx.p.pipiens
HU-2022	48	Szabolcsfalu	3	2022-08-25	Culex pipiens	2	negative
HU-2022	52	Pecs-Somogy	1	2022-08-26	Culex pipiens	1	negative		Cx.p.pipiens
HU-2022	53	Tüskésrét	5	2022-09-01	Culex pipiens	4	negative
HU-2022	54	Tüskésrét	5	2022-09-01	Aedes vexans	1	negative
HU-2022	55	Pecs-Somogy	1	2022-09-01	Culex pipiens	2	negative
HU-2022	56	Murom	2	2022-09-01	Culex pipiens	11	negative
HU-2022	58	Szabolcsfalu	3	2022-09-01	Culex pipiens	1	negative		Cx.p.pipiens
HU-2022	59	Pecs-Somogy	1	2022-09-08	Culex pipiens	1	negative
HU-2022	60	Murom	2	2022-09-08	Culex pipiens	9	negative
HU-2022	61	Murom	2	2022-09-08	Aedes vexans	1	negative
HU-2022	62	Szabolcsfalu	3	2022-09-08	Culex pipiens	1	negative
HU-2022	63	Szabolcsfalu	3	2022-09-08	Culiseta annulata	1	negative
HU-2022	64	Tüskésrét	5	2022-09-08	Culiseta annulata	1	negative
HU-2022	65	Tüskésrét	5	2022-09-08	Aedes vexans	1	negative
HU-2022	66	Tüskésrét	5	2022-09-08	Culex pipiens	6	negative
HU-2022	67	Botanikus kert	9	2022-09-15	Culex pipiens	1	negative		Cx.p.molestus
HU-2022	68	Pecs-Somogy	1	2022-09-15	Anopheles claviger	1	negative
HU-2022	70	Murom	2	2022-09-15	Culex pipiens	6	negative
HU-2022	71	Malomvolgy	8	2022-09-15	Culex pipiens	3	negative
HU-2022	72	Malomvolgy	8	2022-09-15	Culiseta annulata	1	negative
HU-2022	73	Malomvolgy	8	2022-09-15	Aedes vexans	4	negative
HU-2022	74	Malomvolgy	8	2022-09-15	Culex pipiens	1	negative		Cx.p.molestus
HU-2022	75	Szabolcsfalu	3	2022-09-22	Culex pipiens	1	negative
HU-2022	76	Malomvolgy	8	2022-09-22	Anopheles claviger	1	negative
HU-2022	78	Tüskésrét	5	2022-09-22	Culiseta annulata	1	negative
HU-2022	79	Tüskésrét	5	2022-09-22	Aedes vexans	9	negative
HU-2022	80	Tüskésrét	5	2022-09-22	Culex pipiens	1	negative
HU-2022	81	Botanikus kert	9	2022-09-22	Culex pipiens	1	negative		Cx.p.pipiens
HU-2022	83	Mecsekszentkut	6	2022-09-29	Culex pipiens	2	negative
HU-2022	84	Tüskésrét	5	2022-09-29	Culex pipiens	3	negative
HU-2022	85	Tüskésrét	5	2022-09-29	Ochlerotatus sticticus	2	negative
HU-2022	86	Malomvolgy	8	2022-05-19	Culex pipiens	1	negative
HU-2022	87	Malomvolgy	8	2022-05-19	Ochlerotatus annulipes	6	negative
HU-2022	88	Malomvolgy	8	2022-05-19	Ochlerotatus rusticus	10	negative
HU-2022	89	Malomvolgy	8	2022-05-19	Ochlerotatus sticticus	1	Setaria tundra
HU-2022	90	Malomvolgy	8	2022-05-19	Aedes vexans	1	negative
HU-2022	91	Malomvolgy	8	2022-05-19	Ochlerotatus sp.	1	negative
HU-2022	117	Botanikus kert	9	2022-06-16	Culiseta annulata	1	negative
HU-2022	118	Botanikus kert	9	2022-06-16	Aedes vexans	1	negative
HU-2022	119	Botanikus kert	9	2022-06-16	Culex pipiens	1	negative		Cx.p.molestus
HU-2022	126	Malomvolgy	8	2022-06-16	Anopheles claviger	1	Setaria tundra
HU-2022	127	Malomvolgy	8	2022-06-16	Aedes vexans	2	negative
HU-2022	128	Malomvolgy	8	2022-06-16	Ochlerotatus annulipes	6	Setaria tundra
HU-2022	129	Malomvolgy	8	2022-06-16	Ochlerotatus cantans	1	negative
HU-2022	130	Malomvolgy	8	2022-06-16	Culex pipiens	1	negative
HU-2022	131	Malomvolgy	8	2022-06-16	Culiseta annulata	1	negative
HU-2022	133	Meszes	4	2022-06-16	Aedes vexans	1	negative
HU-2022	134	Mecsekszentkut	6	2022-06-16	Culex pipiens	1	negative
HU-2022	135	Pecs-Somogy	1	2022-06-16	Ochlerotatus rusticus	1	negative
HU-2022	136	Pecs-Somogy	1	2022-06-16	Aedes vexans	1	negative
HU-2022	137	Pecs-Somogy	1	2022-06-16	Culex pipiens	5	Setaria tundra
HU-2022	138	Malomvolgy	8	2022-06-23	Ochlerotatus annulipes	2	negative
HU-2022	139	Malomvolgy	8	2022-06-23	Culex pipiens	1	negative		hybrid
HU-2022	141	Botanikus kert	9	2022-06-16	Ochlerotatus sticticus	1	negative
HU-2022	142	Malomvolgy	8	2022-06-23	Ochlerotatus sticticus	10	negative
HU-2022	143	Malomvolgy	8	2022-06-23	Aedes cinereus	1	negative
HU-2022	144	Malomvolgy	8	2022-06-23	Aedes vexans	10	negative
HU-2022	145	Malomvolgy	8	2022-06-23	Aedes vexans	10	negative
HU-2022	146	Malomvolgy	8	2022-06-23	Aedes vexans	10	negative
HU-2022	147	Malomvolgy	8	2022-06-23	Aedes vexans	10	negative
HU-2022	148	Malomvolgy	8	2022-06-23	Aedes vexans	10	negative
HU-2022	149	Malomvolgy	8	2022-06-23	Aedes vexans	10	negative
HU-2022	150	Malomvolgy	8	2022-06-23	Aedes vexans	10	negative
HU-2022	151	Malomvolgy	8	2022-06-23	Aedes vexans	10	negative
HU-2022	152	Malomvolgy	8	2022-06-23	Aedes vexans	10	negative
HU-2022	153	Malomvolgy	8	2022-06-23	Aedes vexans	9	negative
HU-2022	154	Murom	2	2022-08-11	Culex pipiens	10	negative
HU-2022	155	Murom	2	2022-08-11	Culex pipiens	11	negative
HU-2022	156	Malomvolgy	8	2022-08-11	Ochlerotatus annulipes	1	negative
HU-2022	157	Malomvolgy	8	2022-08-11	Culex pipiens	3	negative
HU-2022	158	Malomvolgy	8	2022-08-11	Ochlerotatus rusticus	1	negative
HU-2022	159	Tüskésrét	5	2022-08-11	Culiseta annulata	1	negative
HU-2022	160	Tüskésrét	5	2022-08-11	Coquillettidia richiardii	1	negative
HU-2022	161	Tüskésrét	5	2022-08-11	Culex pipiens	4	negative
HU-2022	162	Pecs-Somogy	1	2022-08-04	Culiseta annulata	1	negative
HU-2022	163	Pecs-Somogy	1	2022-08-04	Culex pipiens	3	negative
HU-2022	164	Szabolcsfalu	3	2022-08-04	Culex pipiens	2	negative
HU-2022	165	Szabolcsfalu	3	2022-08-04	Culiseta annulata	3	negative
HU-2022	168	Meszes	4	2022-06-23	Culex pipiens	2	negative
HU-2022	169	Szabolcsfalu	3	2022-06-23	Ochlerotatus caspius	1	negative
HU-2022	170	Szabolcsfalu	3	2022-06-23	Culex pipiens	5	negative
HU-2022	171	Szabolcsfalu	3	2022-06-23	Culex theileri	2	negative
HU-2022	172	Szabolcsfalu	3	2022-06-23	Aedes vexans	2	negative
HU-2022	173	Szabolcsfalu	3	2022-06-23	Ochlerotatus sticticus	2	negative
HU-2022	174	Szabolcsfalu	3	2022-06-23	Culiseta annulata	5	negative
HU-2022	176	Botanikus kert	9	2022-06-23	Aedes vexans	10	negative
HU-2022	177	Botanikus kert	9	2022-06-23	Aedes vexans	10	Setaria tundra
HU-2022	178	Botanikus kert	9	2022-06-23	Aedes vexans	7	Setaria tundra
HU-2022	184	Pecs-Somogy	1	2022-06-23	Ochlerotatus rusticus	2	Setaria tundra
HU-2022	185	Pecs-Somogy	1	2022-06-23	Ochlerotatus cantans	1	negative
HU-2022	186	Pecs-Somogy	1	2022-06-23	Aedes vexans	10	negative
HU-2022	187	Pecs-Somogy	1	2022-06-23	Ochlerotatus annulipes	1	negative
HU-2022	188	Pecs-Somogy	1	2022-06-23	Ochlerotatus sticticus	5	negative
HU-2022	189	Pecs-Somogy	1	2022-06-23	Ochlerotatus sp.	3	negative
HU-2022	190	Pecs-Somogy	1	2022-06-23	Culex pipiens	2	negative
HU-2022	191	Pecs-Somogy	1	2022-06-23	Coquillettidia richiardii	1	negative
HU-2022	192	Pecs-Somogy	1	2022-06-23	Aedes vexans	10	negative
HU-2022	193	Pecs-Somogy	1	2022-06-23	Aedes vexans	3	negative
HU-2022	194	Tüskésrét	5	2022-06-23	Coquillettidia richiardii	10	negative
HU-2022	195	Tüskésrét	5	2022-06-23	Aedes vexans	10	negative
HU-2022	196	Tüskésrét	5	2022-06-23	Ochlerotatus cantans	5	Setaria tundra
HU-2022	197	Tüskésrét	5	2022-06-23	Ochlerotatus annulipes	7	negative
HU-2022	198	Tüskésrét	5	2022-06-23	Ochlerotatus sticticus	3	negative
HU-2022	199	Tüskésrét	5	2022-06-23	Culex pipiens	5	negative
HU-2022	200	Tüskésrét	5	2022-06-23	Culex theileri	1	negative
HU-2022	201	Tüskésrét	5	2022-06-23	Aedes vexans	10	negative
HU-2022	202	Tüskésrét	5	2022-06-23	Aedes vexans	10	negative
HU-2022	203	Tüskésrét	5	2022-06-23	Aedes vexans	10	Dirofilaria repens
HU-2022	204	Tüskésrét	5	2022-06-23	Aedes vexans	8	negative
HU-2022	206	Pecs-Somogy	1	2022-06-30	Culex pipiens	2	negative
HU-2022	207	Meszes	4	2022-06-30	Culex pipiens	1	negative
HU-2022	208	Murom	2	2022-06-30	Culex pipiens	5	negative
HU-2022	209	Murom	2	2022-06-30	Culex pipiens	10	negative
HU-2022	210	Murom	2	2022-06-30	Ochlerotatus sticticus	1	negative
HU-2022	211	Murom	2	2022-06-30	Aedes vexans	10	negative
HU-2022	212	Murom	2	2022-06-30	Aedes vexans	8	negative
HU-2022	213	Botanikus kert	9	2022-06-30	Aedes vexans	10	negative
HU-2022	214	Botanikus kert	9	2022-06-30	Ochlerotatus sticticus	1	negative
HU-2022	242	Tüskésrét	5	2022-06-30	Aedes vexans	10	negative
HU-2022	243	Tüskésrét	5	2022-06-30	Aedes vexans	10	negative
HU-2022	244	Tüskésrét	5	2022-06-30	Aedes vexans	10	Setaria tundra
HU-2022	245	Tüskésrét	5	2022-06-30	Aedes vexans	10	negative
HU-2022	246	Tüskésrét	5	2022-06-30	Aedes vexans	10	negative
HU-2022	247	Tüskésrét	5	2022-06-30	Aedes vexans	10	negative
HU-2022	251	Tüskésrét	5	2022-06-30	Culex pipiens	10	negative
HU-2022	257	Tüskésrét	5	2022-06-30	Culex pipiens	2	negative
HU-2022	264	Malomvolgy	8	2022-06-30	Culex pipiens	9	negative
HU-2022	275	Szabolcsfalu	3	2022-07-07	Culex pipiens	1	negative		Cx.p.molestus
HU-2022	276	Szabolcsfalu	3	2022-07-07	Anopheles plumbeus	1	negative
HU-2022	277	Pecs-Somogy	1	2022-07-07	Culex pipiens	1	negative		hybrid
HU-2022	278	Murom	2	2022-07-07	Aedes vexans	1	negative
HU-2022	279	Murom	2	2022-07-07	Culiseta annulata	1	negative
HU-2022	280	Murom	2	2022-07-07	Culex pipiens	10	negative
HU-2022	281	Murom	2	2022-07-07	Culex pipiens	10	negative
HU-2022	282	Murom	2	2022-07-07	Culex pipiens	10	negative
HU-2022	283	Murom	2	2022-07-07	Culex pipiens	9	Setaria tundra
HU-2022	284	Botanikus kert	9	2022-07-07	Culex pipiens	1	Dirofilaria immitis		hybrid
HU-2022	287	Szabolcsfalu	3	2022-07-21	Culex pipiens	1	negative		hybrid
HU-2022	288	Murom	2	2022-07-21	Culex pipiens	11	Setaria tundra
HU-2022	289	Pecs-Somogy	1	2022-07-21	Culex pipiens	2	negative
HU-2022	290	Pecs-Somogy	1	2022-07-21	Ochlerotatus sticticus	1	negative
HU-2022	292	Botanikus kert	9	2022-07-21	Culex pipiens	2	negative
HU-2022	295	Mecsekszentkut	6	2022-07-21	Culex pipiens	2	negative
HU-2022	298	Tüskésrét	5	2022-07-21	Culex pipiens	4	negative
HU-2022	303	Meszes	4	2022-06-09	Culex pipiens	1	negative		Cx.p.molestus
HU-2022	304	Pecs-Somogy	1	2022-06-09	Ochlerotatus rusticus	2	negative
HU-2022	310	Malomvolgy	8	2022-06-09	Culex pipiens	2	negative
HU-2022	379	Meszes	4	2022-07-07	Culex pipiens	1	negative
HU-2022	382	Tüskésrét	5	2022-07-07	Culex pipiens	2	negative
HU-2022	388	Mecsekszentkut	6	2022-07-07	Culex pipiens	2	negative
HU-2022	410	Szabolcsfalu	3	2022-06-30	Coquillettidia richiardii	8	negative
HU-2022	411	Szabolcsfalu	3	2022-06-30	Ochlerotatus cantans	2	negative
HU-2022	412	Szabolcsfalu	3	2022-06-30	Ochlerotatus annulipes	10	negative
HU-2022	413	Szabolcsfalu	3	2022-06-30	Ochlerotatus annulipes	2	negative
HU-2022	414	Szabolcsfalu	3	2022-06-30	Aedes vexans	9	negative
HU-2022	415	Szabolcsfalu	3	2022-06-30	Aedes vexans	10	negative
HU-2022	416	Szabolcsfalu	3	2022-06-30	Aedes vexans	10	negative
HU-2022	417	Szabolcsfalu	3	2022-06-30	Aedes vexans	10	negative
HU-2022	418	Szabolcsfalu	3	2022-06-30	Aedes vexans	10	negative
HU-2022	419	Szabolcsfalu	3	2022-06-30	Aedes vexans	10	negative
HU-2022	420	Szabolcsfalu	3	2022-06-30	Aedes vexans	10	negative
HU-2022	421	Szabolcsfalu	3	2022-06-30	Aedes vexans	10	negative
HU-2022	422	Szabolcsfalu	3	2022-06-30	Anopheles maculipennis	11	Setaria tundra
HU-2022	423	Szabolcsfalu	3	2022-06-30	Aedes rossicus	3	negative
HU-2022	424	Szabolcsfalu	3	2022-06-30	Culex pipiens	4	negative
HU-2022	427	Szabolcsfalu	3	2022-06-30	Culex pipiens	2	negative
HU-2022	430	Szabolcsfalu	3	2022-06-30	Aedes rossicus	1	negative
HU-2022	431	Szabolcsfalu	3	2022-06-30	Aedes cinereus	1	negative
HU-2022	432	Szabolcsfalu	3	2022-06-30	Anopheles hyrcanus	2	negative
HU-2022	433	Szabolcsfalu	3	2022-06-30	Anopheles maculipennis	10	negative
HU-2022	434	Szabolcsfalu	3	2022-06-30	Anopheles maculipennis	6	negative
HU-2022	435	Szabolcsfalu	3	2022-06-30	Ochlerotatus annulipes	9	negative
HU-2022	437	Tüskésrét	5	2022-07-28	Aedes vexans	2	negative
HU-2022	439	Tüskésrét	5	2022-07-28	Culex pipiens	3	negative
HU-2022	441	Szabolcsfalu	3	2022-06-30	Coquillettidia richiardii	10	Setaria tundra
HU-2022	442	Szabolcsfalu	3	2022-06-30	Coquillettidia richiardii	5	negative
HU-2022	443	Szabolcsfalu	3	2022-06-30	Ochlerotatus cantans	7	Setaria tundra
HU-2022	444	Szabolcsfalu	3	2022-06-30	Aedes vexans	10	Setaria tundra
HU-2022	445	Szabolcsfalu	3	2022-06-30	Aedes vexans	10	negative
HU-2022	446	Szabolcsfalu	3	2022-06-30	Aedes vexans	10	negative
HU-2022	447	Szabolcsfalu	3	2022-06-30	Aedes vexans	10	negative
HU-2022	448	Szabolcsfalu	3	2022-06-30	Aedes vexans	10	negative
HU-2022	449	Szabolcsfalu	3	2022-06-30	Aedes vexans	10	negative
HU-2022	450	Szabolcsfalu	3	2022-06-30	Aedes vexans	11	negative
HU-2022	465	Mecsekszentkut	6	2022-06-30	Culex pipiens	8	Filaria spp.
HU-2022	467	Murom	2	2022-07-28	Culex pipiens	6	negative
HU-2022	469	Botanikus kert	9	2022-07-28	Culex pipiens	2	negative
HU-2022	477	Malomvolgy	8	2022-07-28	Culex pipiens	1	negative
HU-2022	482	Szabolcsfalu	3	2022-07-28	Culex pipiens	2	negative
HU-2022	523	Mecsekszentkut	6	2022-06-23	Culex pipiens	4	negative
HU-2022	595	Pecs-Somogy	1	2022-05-26	Culex pipiens	2	negative
HU-2022	596	Pecs-Somogy	1	2022-05-26	Ochlerotatus cantans	1	negative
HU-2022	597	Pecs-Somogy	1	2022-05-26	Ochlerotatus rusticus	1	negative
HU-2022	598	Murom	2	2022-08-18	Culex pipiens	10	negative
HU-2022	599	Murom	2	2022-08-18	Culex pipiens	10	negative
HU-2022	600	Murom	2	2022-08-18	Culex pipiens	10	negative
HU-2022	601	Murom	2	2022-08-18	Culex pipiens	11	negative
HU-2022	602	Pecs-Somogy	1	2022-05-20	Ochlerotatus rusticus	5	negative
HU-2022	603	Pecs-Somogy	1	2022-07-14	Culex pipiens	3	negative
HU-2022	604	Pecs-Somogy	1	2022-07-14	Anopheles claviger	1	negative
HU-2023	3	Botanikus kert	9	2023-05-04	Ochlerotatus rusticus	2	negative
HU-2023	4	Botanikus kert	9	2023-05-04	Culiseta annulata	1	negative
HU-2023	5	Mecsekszentkut	6	2023-05-04	Ochlerotatus rusticus	10	negative
HU-2023	6	Pecs-Somogy	1	2023-05-04	Ochlerotatus rusticus	10	negative
HU-2023	7	Pecs-Somogy	1	2023-05-04	Ochlerotatus rusticus	10	negative
HU-2023	11	Nagyarpad	7	2023-05-04	Ochlerotatus rusticus	4	negative
HU-2023	17	Malomvolgy	8	2023-05-04	Ochlerotatus cantans	10	negative
HU-2023	20	Malomvolgy	8	2023-05-04	Ochlerotatus rusticus	10	negative
HU-2023	27	Botanikus kert	9	2023.05.10	Culiseta annulata	1	negative
HU-2023	28	Botanikus kert	9	2023.05.10	Ochlerotatus rusticus	10	negative
HU-2023	29	Botanikus kert	9	2023.05.10	Ochlerotatus rusticus	3	negative
HU-2023	31	Botanikus kert	9	2023.05.10	Culex pipiens	1	negative		hybrid
HU-2023	32	Szabolcsfalu	3	2023.05.10	Anopheles plumbeus	2	negative
HU-2023	35	Pecs-Somogy	1	2023.05.10	Ochlerotatus rusticus	10	negative
HU-2023	36	Pecs-Somogy	1	2023.05.10	Ochlerotatus rusticus	10	negative
HU-2023	39	Malomvolgy	8	2023.05.10	Ochlerotatus cantans	10	negative
HU-2023	40	Malomvolgy	8	2023.05.10	Ochlerotatus annulipes	10	negative
HU-2023	46	Malomvolgy	8	2023.05.10	Ochlerotatus rusticus	10	negative
HU-2023	55	Nagyarpad	7	2023.05.10	Anopheles maculipennis	1	negative
HU-2023	56	Mecsekszentkut	6	2023.05.10	Culiseta annulata	1	negative
HU-2023	57	Mecsekszentkut	6	2023.05.10	Ochlerotatus rusticus	10	negative
HU-2023	58	Mecsekszentkut	6	2023.05.10	Ochlerotatus rusticus	7	negative
HU-2023	60	Nagyarpad	7	2023.05.17	Ochlerotatus rusticus	1	negative
HU-2023	64	Pecs-Somogy	1	2023.05.17	Ochlerotatus rusticus	10	negative
HU-2023	66	Mecsekszentkut	6	2023.05.17	Ochlerotatus rusticus	7	negative
HU-2023	69	Malomvolgy	8	2023.05.17	Aedes vexans	10	negative
HU-2023	70	Malomvolgy	8	2023.05.17	Aedes vexans	10	negative
HU-2023	72	Malomvolgy	8	2023.05.17	Ochlerotatus rusticus	10	negative
HU-2023	77	Malomvolgy	8	2023.05.17	Ochlerotatus annulipes	10	negative
HU-2023	80	Malomvolgy	8	2023.05.17	Ochlerotatus cantans	10	negative
HU-2023	84	Nagyarpad	7	2023.05.24	Aedes vexans	10	negative
HU-2023	85	Nagyarpad	7	2023.05.24	Aedes vexans	10	negative
HU-2023	86	Nagyarpad	7	2023.05.24	Aedes vexans	10	negative
HU-2023	87	Nagyarpad	7	2023.05.24	Aedes vexans	10	negative
HU-2023	88	Nagyarpad	7	2023.05.24	Aedes vexans	10	negative
HU-2023	89	Nagyarpad	7	2023.05.24	Aedes vexans	10	negative
HU-2023	90	Nagyarpad	7	2023.05.24	Aedes vexans	10	negative
HU-2023	91	Nagyarpad	7	2023.05.24	Aedes vexans	10	negative
HU-2023	92	Nagyarpad	7	2023.05.24	Aedes vexans	10	negative
HU-2023	93	Nagyarpad	7	2023.05.24	Aedes vexans	10	negative
HU-2023	96	Nagyarpad	7	2023.05.24	Culiseta annulata	10	negative
HU-2023	97	Nagyarpad	7	2023.05.24	Culiseta annulata	10	negative
HU-2023	99	Nagyarpad	7	2023.05.24	Ochlerotatus rusticus	4	negative
HU-2023	100	Nagyarpad	7	2023.05.24	Ochlerotatus geniculatus	1	negative
HU-2023	101	Nagyarpad	7	2023.05.24	Ochlerotatus caspius	3	negative
HU-2023	102	Nagyarpad	7	2023.05.24	Ochlerotatus cantans	2	negative
HU-2023	105	Nagyarpad	7	2023.05.24	Aedes hungaricus	1	negative
HU-2023	106	Botanikus kert	9	2023.05.24	Aedes vexans	10	negative
HU-2023	107	Botanikus kert	9	2023.05.24	Aedes vexans	10	negative
HU-2023	108	Botanikus kert	9	2023.05.24	Aedes vexans	10	negative
HU-2023	109	Botanikus kert	9	2023.05.24	Aedes vexans	10	negative
HU-2023	110	Botanikus kert	9	2023.05.24	Aedes vexans	10	negative
HU-2023	111	Botanikus kert	9	2023.05.24	Aedes vexans	8	negative
HU-2023	112	Botanikus kert	9	2023.05.24	Culiseta annulata	1	negative
HU-2023	113	Botanikus kert	9	2023.05.24	Ochlerotatus rusticus	10	negative
HU-2023	114	Botanikus kert	9	2023.05.24	Ochlerotatus rusticus	7	negative
HU-2023	117	Mecsekszentkut	6	2023.05.24	Aedes vexans	4	negative
HU-2023	118	Mecsekszentkut	6	2023.05.24	Ochlerotatus rusticus	5	negative
HU-2023	119	Mecsekszentkut	6	2023.05.24	Ochlerotatus caspius	1	negative
HU-2023	120	Mecsekszentkut	6	2023.05.24	Ochlerotatus geniculatus	2	negative
HU-2023	121	Szabolcsfalu	3	2023.05.24	Culiseta annulata	3	negative
HU-2023	122	Szabolcsfalu	3	2023.05.24	Aedes vexans	10	negative
HU-2023	123	Szabolcsfalu	3	2023.05.24	Aedes vexans	10	negative
HU-2023	124	Szabolcsfalu	3	2023.05.24	Aedes vexans	10	negative
HU-2023	125	Szabolcsfalu	3	2023.05.24	Aedes vexans	10	negative
HU-2023	126	Szabolcsfalu	3	2023.05.24	Aedes vexans	7	negative
HU-2023	127	Szabolcsfalu	3	2023.05.24	Anopheles plumbeus	2	negative
HU-2023	128	Szabolcsfalu	3	2023.05.24	Ochlerotatus sticticus	1	negative
HU-2023	129	Pecs-Somogy	1	2023.05.24	Aedes vexans	10	negative
HU-2023	130	Pecs-Somogy	1	2023.05.24	Aedes vexans	10	negative
HU-2023	131	Pecs-Somogy	1	2023.05.24	Aedes vexans	10	negative
HU-2023	132	Pecs-Somogy	1	2023.05.24	Aedes vexans	10	negative
HU-2023	133	Pecs-Somogy	1	2023.05.24	Aedes vexans	10	negative
HU-2023	134	Pecs-Somogy	1	2023.05.24	Aedes vexans	10	negative
HU-2023	135	Pecs-Somogy	1	2023.05.24	Aedes vexans	10	negative
HU-2023	136	Pecs-Somogy	1	2023.05.24	Aedes vexans	10	negative
HU-2023	137	Pecs-Somogy	1	2023.05.24	Aedes vexans	10	negative
HU-2023	138	Pecs-Somogy	1	2023.05.24	Aedes vexans	10	negative
HU-2023	144	Pecs-Somogy	1	2023.05.24	Ochlerotatus rusticus	10	negative
HU-2023	145	Pecs-Somogy	1	2023.05.24	Ochlerotatus rusticus	10	negative
HU-2023	146	Pecs-Somogy	1	2023.05.24	Ochlerotatus rusticus	10	negative
HU-2023	147	Pecs-Somogy	1	2023.05.24	Ochlerotatus rusticus	10	negative
HU-2023	148	Pecs-Somogy	1	2023.05.24	Ochlerotatus rusticus	10	negative
HU-2023	188	Malomvolgy	8	2023.05.24	Ochlerotatus rusticus	10	negative
HU-2023	196	Malomvolgy	8	2023.05.24	Ochlerotatus annulipes	10	negative
HU-2023	208	Malomvolgy	8	2023.05.24	Aedes vexans	10	negative
HU-2023	209	Malomvolgy	8	2023.05.24	Aedes vexans	10	negative
HU-2023	210	Malomvolgy	8	2023.05.24	Aedes vexans	10	negative
HU-2023	211	Malomvolgy	8	2023.05.24	Aedes vexans	10	negative
HU-2023	212	Malomvolgy	8	2023.05.24	Aedes vexans	10	negative
HU-2023	213	Malomvolgy	8	2023.05.24	Aedes vexans	10	negative
HU-2023	214	Malomvolgy	8	2023.05.24	Aedes vexans	10	negative
HU-2023	215	Malomvolgy	8	2023.05.24	Aedes vexans	10	negative
HU-2023	226	Mecsekszentkut	6	2023.06.01	Ochlerotatus sticticus	10	negative
HU-2023	227	Mecsekszentkut	6	2023.06.01	Ochlerotatus sticticus	7	negative
HU-2023	233	Szabolcsfalu	3	2023.06.01	Aedes vexans	8	negative
HU-2023	238	Nagyarpad	7	2023.06.01	Aedes vexans	10	negative
HU-2023	243	Pecs-Somogy	1	2023.06.01	Ochlerotatus rusticus	10	negative
HU-2023	244	Pecs-Somogy	1	2023.06.01	Ochlerotatus rusticus	10	negative
HU-2023	245	Pecs-Somogy	1	2023.06.01	Ochlerotatus rusticus	10	negative
HU-2023	246	Pecs-Somogy	1	2023.06.01	Ochlerotatus rusticus	10	negative
HU-2023	247	Pecs-Somogy	1	2023.06.01	Aedes vexans	10	negative
HU-2023	248	Pecs-Somogy	1	2023.06.01	Aedes vexans	10	negative
HU-2023	249	Pecs-Somogy	1	2023.06.01	Aedes vexans	10	negative
HU-2023	250	Pecs-Somogy	1	2023.06.01	Aedes vexans	10	negative
HU-2023	251	Pecs-Somogy	1	2023.06.01	Aedes vexans	10	negative
HU-2023	252	Pecs-Somogy	1	2023.06.01	Aedes vexans	10	negative
HU-2023	253	Pecs-Somogy	1	2023.06.01	Aedes vexans	10	negative
HU-2023	254	Pecs-Somogy	1	2023.06.01	Aedes vexans	10	negative
HU-2023	255	Pecs-Somogy	1	2023.06.01	Aedes vexans	10	negative
HU-2023	256	Pecs-Somogy	1	2023.06.01	Aedes vexans	10	negative
HU-2023	271	Malomvolgy	8	2023.06.01	Ochlerotatus annulipes	10	negative
HU-2023	274	Malomvolgy	8	2023.06.01	Ochlerotatus cantans	10	negative
HU-2023	276	Malomvolgy	8	2023.06.01	Ochlerotatus rusticus	10	Filaria spp.
HU-2023	281	Malomvolgy	8	2023.06.01	Aedes vexans	10	negative
HU-2023	282	Malomvolgy	8	2023.06.01	Aedes vexans	10	negative
HU-2023	283	Malomvolgy	8	2023.06.01	Aedes vexans	10	negative
HU-2023	284	Malomvolgy	8	2023.06.01	Aedes vexans	10	negative
HU-2023	285	Malomvolgy	8	2023.06.01	Aedes vexans	7	negative
HU-2023	286	Malomvolgy	8	2023.06.01	Ochlerotatus sticticus	10	negative
HU-2023	296	Botanikus kert	9	2023.06.01	Ochlerotatus sticticus	10	negative
HU-2023	297	Botanikus kert	9	2023.06.01	Ochlerotatus sticticus	10	negative
HU-2023	299	Botanikus kert	9	2023.06.01	Aedes vexans	10	negative
HU-2023	300	Botanikus kert	9	2023.06.01	Aedes vexans	10	negative
HU-2023	302	Botanikus kert	9	2023.06.01	Aedes vexans	10	negative
HU-2023	305	Botanikus kert	9	2023.06.01	Aedes vexans	5	negative
HU-2023	312	Botanikus kert	9	2023.06.07	Aedes vexans	10	negative
HU-2023	313	Botanikus kert	9	2023.06.07	Aedes vexans	10	negative
HU-2023	314	Botanikus kert	9	2023.06.07	Aedes vexans	10	negative
HU-2023	315	Botanikus kert	9	2023.06.07	Aedes vexans	10	negative
HU-2023	325	Botanikus kert	9	2023.06.07	Aedes vexans	10	negative
HU-2023	326	Botanikus kert	9	2023.06.07	Aedes vexans	10	negative
HU-2023	328	Botanikus kert	9	2023.06.07	Ochlerotatus sticticus	10	negative
HU-2023	329	Botanikus kert	9	2023.06.07	Ochlerotatus sticticus	10	negative
HU-2023	330	Botanikus kert	9	2023.06.07	Ochlerotatus sticticus	10	negative
HU-2023	331	Botanikus kert	9	2023.06.07	Ochlerotatus sticticus	10	negative
HU-2023	332	Botanikus kert	9	2023.06.07	Ochlerotatus sticticus	10	negative
HU-2023	333	Botanikus kert	9	2023.06.07	Ochlerotatus sticticus	2	negative
HU-2023	336	Nagyarpad	7	2023.06.07	Aedes vexans	10	negative
HU-2023	337	Nagyarpad	7	2023.06.07	Aedes vexans	10	negative
HU-2023	338	Nagyarpad	7	2023.06.07	Aedes vexans	10	negative
HU-2023	339	Nagyarpad	7	2023.06.07	Aedes vexans	10	negative
HU-2023	340	Nagyarpad	7	2023.06.07	Aedes vexans	10	negative
HU-2023	341	Nagyarpad	7	2023.06.07	Aedes vexans	10	negative
HU-2023	342	Nagyarpad	7	2023.06.07	Aedes vexans	10	negative
HU-2023	343	Nagyarpad	7	2023.06.07	Aedes vexans	10	negative
HU-2023	344	Nagyarpad	7	2023.06.07	Aedes vexans	10	negative
HU-2023	360	Nagyarpad	7	2023.06.07	Culex pipiens	7	negative		Cx.p.molestus
HU-2023	361	Nagyarpad	7	2023.06.07	Ochlerotatus sticticus	10	negative
HU-2023	362	Nagyarpad	7	2023.06.07	Ochlerotatus sticticus	10	negative
HU-2023	385	Mecsekszentkut	6	2023.06.07	Ochlerotatus sticticus	10	negative
HU-2023	386	Mecsekszentkut	6	2023.06.07	Ochlerotatus sticticus	10	negative
HU-2023	392	Mecsekszentkut	6	2023.06.07	Aedes vexans	10	negative
HU-2023	393	Mecsekszentkut	6	2023.06.07	Aedes vexans	10	negative
HU-2023	394	Mecsekszentkut	6	2023.06.07	Aedes vexans	10	negative
HU-2023	403	Szabolcsfalu	3	2023.06.07	Culiseta annulata	10	Dirofilaria repens
HU-2023	404	Szabolcsfalu	3	2023.06.07	Culiseta annulata	10	negative
HU-2023	409	Szabolcsfalu	3	2023.06.07	Aedes vexans	10	negative
HU-2023	410	Szabolcsfalu	3	2023.06.07	Aedes vexans	10	negative
HU-2023	411	Szabolcsfalu	3	2023.06.07	Aedes vexans	10	negative
HU-2023	412	Szabolcsfalu	3	2023.06.07	Aedes vexans	10	negative
HU-2023	425	Szabolcsfalu	3	2023.06.07	Ochlerotatus sticticus	10	negative
HU-2023	426	Szabolcsfalu	3	2023.06.07	Ochlerotatus sticticus	10	negative
HU-2023	428	Szabolcsfalu	3	2023.06.07	Ochlerotatus caspius	10	negative
HU-2023	436	Pecs-Somogy	1	2023.06.07	Ochlerotatus sticticus	10	negative
HU-2023	437	Pecs-Somogy	1	2023.06.07	Ochlerotatus sticticus	10	negative
HU-2023	439	Pecs-Somogy	1	2023.06.07	Aedes vexans	10	negative
HU-2023	440	Pecs-Somogy	1	2023.06.07	Aedes vexans	10	negative
HU-2023	497	Malomvolgy	8	2023.06.07	Ochlerotatus sticticus	10	negative
HU-2023	505	Malomvolgy	8	2023.06.07	Ochlerotatus rusticus	10	negative
HU-2023	563	Botanikus kert	9	2023.06.14	Ochlerotatus sticticus	10	negative
HU-2023	614	Mecsekszentkut	6	2023.06.14	Ochlerotatus sticticus	10	negative
HU-2023	616	Mecsekszentkut	6	2023.06.14	Aedes vexans	10	negative
HU-2023	617	Mecsekszentkut	6	2023.06.14	Aedes vexans	10	negative
HU-2023	618	Mecsekszentkut	6	2023.06.14	Aedes vexans	10	negative
HU-2023	624	Szabolcsfalu	3	2023.06.14	Ochlerotatus sticticus	10	negative
HU-2023	625	Szabolcsfalu	3	2023.06.14	Aedes vexans	10	negative
HU-2023	626	Szabolcsfalu	3	2023.06.14	Aedes vexans	10	negative
HU-2023	633	Nagyarpad	7	2023.06.14	Culex pipiens	3	negative
HU-2023	638	Nagyarpad	7	2023.06.14	Ochlerotatus sticticus	10	negative
HU-2023	639	Nagyarpad	7	2023.06.14	Ochlerotatus sticticus	10	negative
HU-2023	641	Nagyarpad	7	2023.06.14	Aedes vexans	10	negative
HU-2023	642	Nagyarpad	7	2023.06.14	Aedes vexans	10	negative
HU-2023	643	Nagyarpad	7	2023.06.14	Aedes vexans	10	negative
HU-2023	688	Pecs-Somogy	1	2023.06.14	Aedes vexans	10	negative
HU-2023	689	Pecs-Somogy	1	2023.06.14	Aedes vexans	10	negative
HU-2023	707	Botanikus kert	9	2023.06.22	Ochlerotatus sticticus	11	negative
HU-2023	709	Mecsekszentkut	6	2023.06.22	Aedes vexans	10	negative
HU-2023	710	Mecsekszentkut	6	2023.06.22	Aedes vexans	10	negative
HU-2023	714	Nagyarpad	7	2023.06.22	Aedes vexans	10	negative
HU-2023	715	Nagyarpad	7	2023.06.22	Aedes vexans	10	negative
HU-2023	716	Nagyarpad	7	2023.06.22	Aedes vexans	10	negative
HU-2023	719	Pecs-Somogy	1	2023.06.22	Aedes vexans	10	negative
HU-2023	720	Pecs-Somogy	1	2023.06.22	Aedes vexans	10	negative
HU-2023	734	Pecs-Somogy	1	2023.06.22	Culex pipiens	4	negative
HU-2023	735	Szabolcsfalu	3	2023.06.22	Culiseta annulata	10	negative
HU-2023	743	Szabolcsfalu	3	2023.06.22	Ochlerotatus sticticus	8	negative
HU-2023	744	Szabolcsfalu	3	2023.06.22	Aedes vexans	10	negative
HU-2023	745	Szabolcsfalu	3	2023.06.22	Aedes vexans	10	negative
HU-2023	746	Szabolcsfalu	3	2023.06.22	Aedes vexans	10	negative
HU-2023	747	Szabolcsfalu	3	2023.06.22	Aedes vexans	10	negative
HU-2023	788	Nagyarpad	7	2023.06.22	Culex pipiens	10	negative
HU-2023	789	Nagyarpad	7	2023.06.22	Culex pipiens	10	negative
HU-2023	817	Nagyarpad	7	2023.06.22	Ochlerotatus sticticus	11	negative
HU-2023	853	Malomvolgy	8	2023.06.22	Coquillettidia richiardii	11	negative
HU-2023	869	Nagyarpad	7	2023.06.29	Aedes vexans	10	negative
HU-2023	870	Nagyarpad	7	2023.06.29	Aedes vexans	10	negative
HU-2023	874	Nagyarpad	7	2023.06.29	Culex pipiens	11	negative
HU-2023	877	Szabolcsfalu	3	2023.06.29	Aedes vexans	8	negative
HU-2023	879	Szabolcsfalu	3	2023.06.29	Culex pipiens	7	negative
HU-2023	880	Pecs-Somogy	1	2023.06.29	Aedes vexans	10	negative
HU-2023	881	Pecs-Somogy	1	2023.06.29	Aedes vexans	10	negative
HU-2023	889	Pecs-Somogy	1	2023.06.29	Culex pipiens	10	negative
HU-2023	890	Pecs-Somogy	1	2023.06.29	Culex pipiens	11	negative
HU-2023	898	Mecsekszentkut	6	2023.06.29	Culex pipiens	10	negative
HU-2023	899	Mecsekszentkut	6	2023.06.29	Culex pipiens	10	negative
HU-2023	900	Mecsekszentkut	6	2023.06.29	Culex pipiens	10	negative
HU-2023	901	Mecsekszentkut	6	2023.06.29	Culex pipiens	10	negative
HU-2023	902	Mecsekszentkut	6	2023.06.29	Culex pipiens	10	negative
HU-2023	904	Mecsekszentkut	6	2023.06.29	Aedes vexans	10	negative
HU-2023	905	Mecsekszentkut	6	2023.06.29	Aedes vexans	10	negative
HU-2023	922	Malomvolgy	8	2023.06.29	Coquillettidia richiardii	10	negative
HU-2023	923	Malomvolgy	8	2023.06.29	Coquillettidia richiardii	10	negative
HU-2023	961	Szabolcsfalu	3	2023.07.06	Culex pipiens	10	negative		Cx.p.molestus
HU-2023	962	Szabolcsfalu	3	2023.07.06	Culex pipiens	7	negative
HU-2023	963	Szabolcsfalu	3	2023.07.06	Culiseta annulata	1	negative
HU-2023	964	Szabolcsfalu	3	2023.07.06	Aedes vexans	6	negative
HU-2023	965	Nagyarpad	7	2023.07.06	Culex pipiens	10	negative
HU-2023	966	Nagyarpad	7	2023.07.06	Culex pipiens	6	negative
HU-2023	967	Nagyarpad	7	2023.07.06	Aedes vexans	10	negative
HU-2023	968	Nagyarpad	7	2023.07.06	Aedes vexans	5	negative
HU-2023	969	Nagyarpad	7	2023.07.06	Anopheles maculipennis	4	Setaria tundra
HU-2023	971	Pecs-Somogy	1	2023.07.06	Culex pipiens	8	negative		hybrid
HU-2023	973	Pecs-Somogy	1	2023.07.06	Aedes vexans	10	negative
HU-2023	974	Pecs-Somogy	1	2023.07.06	Aedes vexans	4	negative
HU-2023	978	Mecsekszentkut	6	2023.07.06	Ochlerotatus sticticus	1	negative
HU-2023	979	Mecsekszentkut	6	2023.07.06	Aedes vexans	10	negative
HU-2023	980	Mecsekszentkut	6	2023.07.06	Aedes vexans	6	negative
HU-2023	981	Mecsekszentkut	6	2023.07.06	Culex pipiens	5	negative		hybrid
HU-2023	982	Mecsekszentkut	6	2023.07.06	Anopheles maculipennis	2	negative
HU-2023	983	Botanikus kert	9	2023.07.06	Aedes vexans	10	negative
HU-2023	984	Botanikus kert	9	2023.07.06	Aedes vexans	10	negative
HU-2023	985	Botanikus kert	9	2023.07.06	Aedes vexans	10	negative
HU-2023	986	Botanikus kert	9	2023.07.06	Aedes vexans	10	Dirofilaria repens
HU-2023	987	Botanikus kert	9	2023.07.06	Aedes vexans	10	negative
HU-2023	988	Botanikus kert	9	2023.07.06	Aedes vexans	10	negative
HU-2023	989	Botanikus kert	9	2023.07.06	Aedes vexans	10	negative
HU-2023	990	Botanikus kert	9	2023.07.06	Aedes vexans	9	negative
HU-2023	991	Botanikus kert	9	2023.07.06	Ochlerotatus sticticus	3	negative
HU-2023	992	Botanikus kert	9	2023.07.06	Culex pipiens	10	negative
HU-2023	993	Botanikus kert	9	2023.07.06	Culex pipiens	10	negative		hybrid
HU-2023	994	Botanikus kert	9	2023.07.06	Culex pipiens	10	negative
HU-2023	995	Botanikus kert	9	2023.07.06	Culex pipiens	10	negative
HU-2023	996	Botanikus kert	9	2023.07.06	Culex pipiens	6	negative
HU-2023	997	Malomvolgy	8	2023.07.06	Anopheles claviger	10	negative
HU-2023	1005	Malomvolgy	8	2023.07.06	Anopheles claviger	10	negative
HU-2023	1008	Malomvolgy	8	2023.07.06	Coquillettidia richiardii	2	negative
HU-2023	1009	Malomvolgy	8	2023.07.06	Ochlerotatus sticticus	6	negative
HU-2023	1011	Botanikus kert	9	2023.07.12	Aedes vexans	10	Dirofilaria repens
HU-2023	1012	Botanikus kert	9	2023.07.12	Aedes vexans	4	negative
HU-2023	1013	Botanikus kert	9	2023.07.12	Culex pipiens	10	negative
HU-2023	1014	Botanikus kert	9	2023.07.12	Culex pipiens	10	negative		hybrid/Cx.p.molestus
HU-2023	1015	Botanikus kert	9	2023.07.12	Culex pipiens	5	negative
HU-2023	1016	Mecsekszentkut	6	2023.07.12	Anopheles claviger	1	negative
HU-2023	1017	Mecsekszentkut	6	2023.07.12	Anopheles plumbeus	1	negative
HU-2023	1018	Mecsekszentkut	6	2023.07.12	Aedes vexans	4	negative
HU-2023	1020	Pecs-Somogy	1	2023.07.12	Aedes vexans	9	negative
HU-2023	1021	Pecs-Somogy	1	2023.07.12	Culex pipiens	10	negative
HU-2023	1022	Pecs-Somogy	1	2023.07.12	Culex pipiens	10	negative		hybrid/Cx.p.molestus
HU-2023	1026	Szabolcsfalu	3	2023.07.12	Aedes vexans	2	negative
HU-2023	1027	Szabolcsfalu	3	2023.07.12	Culex pipiens	5	negative
HU-2023	1029	Nagyarpad	7	2023.07.12	Aedes vexans	10	negative
HU-2023	1030	Nagyarpad	7	2023.07.12	Aedes vexans	10	Dirofilaria immitis
HU-2023	1032	Nagyarpad	7	2023.07.12	Culex pipiens	11	negative
HU-2023	1034	Nagyarpad	7	2023.07.12	Ochlerotatus sticticus	3	negative
HU-2023	1039	Malomvolgy	8	2023.07.12	Anopheles claviger	10	negative
HU-2023	1040	Malomvolgy	8	2023.07.12	Coquillettidia richiardii	10	negative
HU-2023	1041	Malomvolgy	8	2023.07.12	Aedes vexans	10	negative
HU-2023	1042	Malomvolgy	8	2023.07.12	Aedes vexans	10	negative
HU-2023	1043	Malomvolgy	8	2023.07.12	Aedes vexans	10	negative
HU-2023	1044	Malomvolgy	8	2023.07.12	Aedes vexans	10	negative
HU-2023	1045	Malomvolgy	8	2023.07.12	Aedes vexans	10	negative
HU-2023	1046	Malomvolgy	8	2023.07.12	Aedes vexans	8	negative
HU-2023	1051	Botanikus kert	9	2023.07.19	Culex pipiens	4	negative		Cx.p.molestus
HU-2023	1054	Pecs-Somogy	1	2023.07.19	Culex pipiens	10	negative		Cx.p.molestus
HU-2023	1055	Pecs-Somogy	1	2023.07.19	Aedes vexans	4	negative
HU-2023	1059	Nagyarpad	7	2023.07.19	Aedes vexans	8	negative
HU-2023	1064	Malomvolgy	8	2023.07.19	Coquillettidia richiardii	10	Filaria spp.
HU-2023	1065	Malomvolgy	8	2023.07.19	Coquillettidia richiardii	10	negative
HU-2023	1071	Malomvolgy	8	2023.07.19	Ochlerotatus sticticus	4	negative
HU-2023	1072	Malomvolgy	8	2023.07.19	Aedes vexans	10	negative
HU-2023	1073	Malomvolgy	8	2023.07.19	Aedes vexans	10	negative
HU-2023	1074	Malomvolgy	8	2023.07.19	Aedes vexans	10	Setaria labiatopapillosa
HU-2023	1075	Malomvolgy	8	2023.07.19	Aedes vexans	10	negative
HU-2023	1082	Szabolcsfalu	3	2023.07.26	Culiseta annulata	6	negative
HU-2023	1083	Szabolcsfalu	3	2023.07.26	Culex pipiens	2	negative
HU-2023	1090	Pecs-Somogy	1	2023.07.26	Culex pipiens	10	negative
HU-2023	1091	Pecs-Somogy	1	2023.07.26	Aedes vexans	1	negative
HU-2023	1094	Malomvolgy	8	2023.07.26	Coquillettidia richiardii	10	negative
HU-2023	1102	Pecs-Somogy	1	2023.08.02	Culiseta annulata	2	negative
HU-2023	1103	Pecs-Somogy	1	2023.08.02	Culex pipiens	2	negative
HU-2023	1106	Szabolcsfalu	3	2023.08.02	Culex pipiens	3	negative		Cx.p.pipiens
HU-2023	1107	Malomvolgy	8	2023.08.02	Coquillettidia richiardii	10	negative
HU-2023	1108	Malomvolgy	8	2023.08.02	Coquillettidia richiardii	10	negative
HU-2023	1109	Malomvolgy	8	2023.08.02	Coquillettidia richiardii	10	negative
HU-2023	1110	Malomvolgy	8	2023.08.02	Coquillettidia richiardii	10	negative
HU-2023	1111	Malomvolgy	8	2023.08.02	Coquillettidia richiardii	4	negative
HU-2023	1113	Malomvolgy	8	2023.08.02	Aedes vexans	9	Dirofilaria repens
HU-2023	1115	Malomvolgy	8	2023.08.02	Anopheles claviger	3	negative
HU-2023	1116	Botanikus kert	9	2023.08.02	Aedes vexans	1	negative
HU-2023	1118	Pecs-Somogy	1	2023.08.09	Culex pipiens	5	negative
HU-2023	1119	Pecs-Somogy	1	2023.08.09	Anopheles claviger	1	negative
HU-2023	1120	Botanikus kert	9	2023.08.09	Aedes vexans	1	negative
HU-2023	1121	Botanikus kert	9	2023.08.09	Culex pipiens	6	negative		hybrid
HU-2023	1126	Malomvolgy	8	2023.08.09	Coquillettidia richiardii	10	negative
HU-2023	1130	Pecs-Somogy	1	2023.08.16	Anopheles maculipennis	1	negative
HU-2023	1131	Pecs-Somogy	1	2023.08.16	Aedes vexans	1	negative
HU-2023	1132	Pecs-Somogy	1	2023.08.16	Culex pipiens	3	negative
HU-2023	1134	Nagyarpad	7	2023.08.16	Aedes vexans	7	negative
HU-2023	1135	Malomvolgy	8	2023.08.16	Aedes vexans	9	negative
HU-2023	1136	Malomvolgy	8	2023.08.16	Coquillettidia richiardii	6	negative
HU-2023	1143	Malomvolgy	8	2023.08.23	Coquillettidia richiardii	2	negative
HU-2023	1144	Malomvolgy	8	2023.08.23	Anopheles plumbeus	1	negative
HU-2023	1145	Pecs-Somogy	1	2023.08.23	Anopheles plumbeus	1	negative
HU-2023	1148	Szabolcsfalu	3	2023.08.23	Aedes vexans	1	negative
HU-2023	1160	Nagyarpad	7	2023.08.30	Aedes vexans	10	negative
HU-2023	1161	Nagyarpad	7	2023.08.30	Aedes vexans	10	negative
HU-2023	1162	Nagyarpad	7	2023.08.30	Aedes vexans	10	negative
HU-2023	1163	Nagyarpad	7	2023.08.30	Aedes vexans	10	negative
HU-2023	1164	Nagyarpad	7	2023.08.30	Aedes vexans	10	negative
HU-2023	1165	Nagyarpad	7	2023.08.30	Aedes vexans	4	negative
HU-2023	1166	Nagyarpad	7	2023.08.30	Culiseta annulata	1	negative
HU-2023	1167	Nagyarpad	7	2023.08.30	Culex pipiens	2	Dirofilaria repens
HU-2023	1168	Nagyarpad	7	2023.08.30	Ochlerotatus caspius	2	negative
HU-2023	1169	Botanikus kert	9	2023.08.30	Aedes vexans	10	negative
HU-2023	1170	Botanikus kert	9	2023.08.30	Aedes vexans	5	negative
HU-2023	1171	Botanikus kert	9	2023.08.30	Culiseta annulata	1	negative
HU-2023	1172	Botanikus kert	9	2023.08.30	Ochlerotatus geniculatus	1	negative
HU-2023	1173	Botanikus kert	9	2023.08.30	Ochlerotatus caspius	1	negative
HU-2023	1175	Szabolcsfalu	3	2023.08.30	Aedes vexans	1	negative
HU-2023	1177	Malomvolgy	8	2023.08.30	Aedes vexans	10	negative
HU-2023	1178	Malomvolgy	8	2023.08.30	Aedes vexans	10	negative
HU-2023	1179	Malomvolgy	8	2023.08.30	Aedes vexans	10	negative
HU-2023	1180	Malomvolgy	8	2023.08.30	Aedes vexans	10	negative
HU-2023	1181	Malomvolgy	8	2023.08.30	Aedes vexans	10	negative
HU-2023	1182	Malomvolgy	8	2023.08.30	Aedes vexans	10	negative
HU-2023	1183	Malomvolgy	8	2023.08.30	Aedes vexans	10	negative
HU-2023	1184	Malomvolgy	8	2023.08.30	Aedes vexans	10	negative
HU-2023	1203	Pecs-Somogy	1	2023.08.30	Aedes vexans	9	negative
HU-2023	1215	Pecs-Somogy	1	2023.09.06	Culiseta annulata	2	negative
HU-2023	1216	Pecs-Somogy	1	2023.09.06	Aedes vexans	1	negative
HU-2023	1218	Malomvolgy	8	2023.09.06	Aedes vexans	10	negative
HU-2023	1219	Malomvolgy	8	2023.09.06	Aedes vexans	10	negative
HU-2023	1220	Malomvolgy	8	2023.09.06	Aedes vexans	10	negative
HU-2023	1221	Malomvolgy	8	2023.09.06	Aedes vexans	11	negative
HU-2023	1223	Malomvolgy	8	2023.09.06	Anopheles maculipennis	1	negative
HU-2023	1224	Malomvolgy	8	2023.09.06	Anopheles plumbeus	2	negative
HU-2023	1228	Malomvolgy	8	2023.09.14	Anopheles claviger	4	negative
HU-2023	1229	Malomvolgy	8	2023.09.14	Aedes vexans	10	negative
HU-2023	1230	Malomvolgy	8	2023.09.14	Aedes vexans	11	negative
HU-2023	1248	Pecs-Somogy	1	2023.09.21	Culiseta annulata	1	negative
HU-2023	1249	Pecs-Somogy	1	2023.09.21	Aedes vexans	1	negative
HU-2023	1253	Malomvolgy	8	2023.09.21	Aedes vexans	9	negative
HU-2023	1254	Malomvolgy	8	2023.09.21	Anopheles claviger	4	negative
HU-2023	1255	Malomvolgy	8	2023.09.21	Anopheles plumbeus	2	negative
HU-2023	1262	Pecs-Somogy	1	2023.09.28	Culiseta annulata	1	negative
HU-2023	1263	Malomvolgy	8	2023.09.28	Anopheles plumbeus	3	negative
HU-2023	1264	Malomvolgy	8	2023.09.28	Anopheles claviger	2	negative
HU-2023	1266	Malomvolgy	8	2023.09.28	Aedes vexans	1	negative
HU-2023	1378	Pecs-Somogy	1	2023.06.14.	Ochlerotatus sticticus	8	negative
HU-2023	1381	Pecs-Somogy	1	2023.06.14.	Ochlerotatus rusticus	6	negative
HU-2023	1385	Malomvolgy	8	2023.06.14.	Aedes vexans	10	negative
HU-2023	1386	Malomvolgy	8	2023.06.14.	Aedes vexans	10	negative
HU-2023	1387	Malomvolgy	8	2023.06.14.	Aedes vexans	10	negative
HU-2023	1388	Malomvolgy	8	2023.06.14.	Aedes vexans	10	negative
HU-2023	1389	Malomvolgy	8	2023.06.14.	Aedes vexans	10	negative
HU-2023	1556	Malomvolgy	8	2023.06.14.	Coquillettidia richiardii	4	negative
